# Supplementary material for: Factors and Mechanism Influencing Client Experience of Residential Integrated Health and Social Care for Older People: A Qualitative Model in Chinese Institutional Settings
Source: Int J Environ Res Public Health. 2023 Mar 6;20(5):4638. doi: 10.3390/ijerph20054638 (PMC10002276; doi:10.3390/ijerph20054638)
Supplement: Supplementary file 1 [file ijerph-20-04638-s001.zip]

Archive with 1 entries (1 files):
- ijerph-2201687-supplementary.pdf
